# Supplementary material for: Imine Reduction with Me2S-BH3
Source: Molecules. 2021 Sep 7;26(18):5443. doi: 10.3390/molecules26185443 (PMC8467297; doi:10.3390/molecules26185443)
Supplement: Supplementary file 1 [file molecules-26-05443-s001.zip]

Archive with 1 entries (1 files):
- molecules-1300043-supplementary.pdf
